# Supplementary material for: Developing Single Nucleotide Polymorphisms for Identification of Cod Products by RAD-Seq
Source: Animals (Basel). 2020 Mar 3;10(3):423. doi: 10.3390/ani10030423 (PMC7142540; doi:10.3390/ani10030423)
Supplement: Supplementary file 1 [file animals-10-00423-s001.zip]

Archive with 2 entries (2 files):
- Table S1. The sequence of the specificity SNPs.docx
- Table S2. The Chinese denominations of common codfish samples in the Chinese market.docx
